# Supplementary material for: The Systematic Evaluation of Identifying the Infarct Related Artery Utilizing Cardiac Magnetic Resonance in Patients Presenting with ST-Elevation Myocardial Infarction
Source: PLoS One. 2017 Jan 6;12(1):e0169108. doi: 10.1371/journal.pone.0169108 (PMC5218460; doi:10.1371/journal.pone.0169108)
Supplement: S1 Appendix — (XLSX) [file pone.0169108.s001.xlsx]

## Sheet: Sheet1
Patient	Cath S1	Cath S2	Cath S3	Cath S4	Cath S5	Cath S6	Cath S7	Cath S8	Cath S9	Cath S10	Cath S11	Cath S12	Cath S13	Cath S14	Cath S15	Cath S16	Cath S17	Vessel	% Stenosis	Vessel Type	Collaterals	Dominance	Ventriculogram	EF		MRI S1	MRI S2	MRI S3	MRI S4	MRI S5	MRI S6	MRI S7	MRI S8	MRI S9	MRI S10	MRI S11	MRI S12	MRI S13	MRI S14	MRI S15	MRI S16	MRI S17	RV Involvement	Aneurysm	No-Reflow zone	EF	Vessel
303-101	0	0	1	1	0	0	0	0	1	1	0	0	0	0	1	0	0	RCA	100	1	1	1	0			0	0	1	2	0	0	0	0	0	1	0	0	0	0	0	0	0	0	0	0	55	RCA
303-102	0	0	1	1	0	0	0	0	1	1	0	0	0	0	1	0	0	RCA	100	1	0	1	1	45		0	0	0	4	4	0	0	0	0	1	0	0	0	0	0	0	0	1	0	0	40	RCA
303-103	0	0	1	1	0	0	0	0	0	0	1	1	0	0	1	0	0	RCA	100	1	0	1	0			0	0	0	3	0	0	0	0	0	2	0	0	0	0	1	0	0	0	0	0	60	RCA
303-105	0	0	0	0	1	1	0	0	0	0	1	1	0	0	0	1	0	LCx	100	1	0	1	1	45		4	0	0	0	3	4	3	0	0	0	4	4	0	0	0	4	0	0	0	1	35	LCx
303-107	0	0	1	1	0	0	0	0	1	1	0	0	0	0	1	0	0	RCA	100	1	0	1	0			0	0	3	4	1	0	0	0	0	4	0	0	0	0	0	0	0	0	0	0	45	RCA
303-108	0	0	1	1	0	0	0	0	1	1	0	0	0	0	1	0	0	RCA	100	1	0	1	1	50		0	0	2	2	0	0	0	0	1	1	0	0	0	0	0	0	0	1	0	0	50	RCA
303-111	0	0	0	0	0	0	1	1	0	0	0	1	1	1	0	1	1	LAD	99	1	0	1	1	35		0	0	0	0	0	0	0	2	2	0	0	0	3	3	0	0	3	0	0	0	55	LAD
303-112	0	0	0	0	0	0	1	1	0	0	0	0	1	1	0	0	1	LAD	100	1	0	1	0			0	0	0	0	2	0	0	2	2	1	1	0	4	4	4	2	4	0	1	0	40	LAD
303-113	0	0	1	1	0	0	0	0	1	1	0	0	0	0	1	0	0	RCA	100	1	0	1	1	55		0	0	2	2	0	0	0	0	2	2	0	0	0	1	1	0	0	0	0	1	58	RCA
303-114	0	0	0	0	0	0	1	1	0	0	0	1	1	1	0	1	1	LAD	100	1	0	3	0			0	3	0	0	0	0	4	4	2	0	0	0	4	4	2	0	4	0	0	1	35	LAD
303-115	0	0	1	1	0	0	0	0	1	1	0	0	0	0	1	0	0	RCA	100	1	1	1	1	35		0	0	0	4	0	0	0	0	0	4	0	0	0	0	4	0	0	1	0	1	40	RCA
303-116	0	0	0	0	0	0	0	0	1	1	0	0	0	0	1	0	0	RCA	100	1	0	1	1	65		0	0	4	4	0	0	0	0	3	4	0	0	0	2	4	0	0	0	0	1	50	RCA
303-117	0	0	0	0	0	0	0	0	0	0	1	1	0	0	0	1	0	LCx	100	1	0	2	0			0	0	0	4	4	0	0	0	0	4	4	0	0	0	1	0	0	0	0	0	45	LCx
303-118	0	0	0	0	0	0	0	0	1	1	0	0	0	1	1	0	0	RCA	100	1	0	1	1	25		0	0	1	2	1	0	0	0	2	2	0	0	0	0	3	0	0	0	0	1	55	RCA
303-119	0	0	1	1	0	0	0	0	1	1	0	0	0	0	1	0	0	RCA	100	1	0	1	1	60		0	0	2	3	0	0	0	0	2	3	0	0	0	0	0	0	0	1	0	1	55	RCA
303-120	0	0	0	0	0	0	0	0	0	1	0	0	0	0	1	0	0	RCA	99	1	0	1	1	60		0	0	2	1	0	0	0	0	3	3	0	0	0	0	0	0	0	0	0	0	60	RCA
304-101	1	1	0	0	0	0	1	1	0	0	0	0	1	1	0	0	1	LAD	100	1	1	3	0			2	2	1	0	0	0	3	3	2	0	0	0	4	4	0	0	4	0	0	0	35	LAD
304-102	0	0	0	0	0	0	0	0	1	1	0	0	0	0	1	0	0	RCA	100	1	1	2	1	45		0	0	0	3	0	0	0	0	0	3	0	0	0	0	1	0	0	1	0	0	55	RCA
305-101	0	0	0	0	0	0	0	0	0	0	1	1	0	0	0	1	0	LCx	100	1	0	1	1	60		0	0	0	3	4	0	0	0	0	3	4	0	0	0	0	0	0	0	0	1	55	LCx
305-105	1	1	0	0	0	0	1	1	0	0	0	0	1	1	1	0	1	LAD	100	1	1	3	0			2	2	0	0	0	0	2	3	3	0	0	0	2	2	1	0	1	0	0	0	40	LAD
305-106	0	0	1	1	0	0	0	0	1	1	0	0	0	0	1	0	0	RCA	100	1	0	1	0			0	0	0	0	0	0	0	0	0	0	0	0	0	0	0	0	0	0	0	0	35	RCA
305-107	0	0	0	0	1	1	0	0	0	0	1	1	0	0	0	1	0	LCx	100	1	0	2	0			0	0	0	0	0	0	0	0	0	4	0	0	0	0	0	0	0	0	0	0	50	LCx
305-108	0	0	1	1	0	0	0	0	1	1	0	0	0	0	1	0	0	RCA	100	1	0	3	1	45		0	0	0	1	0	0	0	0	0	0	0	0	0	0	0	0	0	0	0	0	55	RCA
305-109	0	0	1	1	0	0	0	0	1	1	0	0	0	0	1	0	0	RCA	100	1	1	1	1	35		0	0	0	1	0	0	0	0	0	1	0	0	0	0	1	0	0	1	0	0	55	RCA
305-111	1	1	0	0	0	1	1	1	0	0	0	1	1	1	1	1	1	LAD	100	1	1	1	0			0	0	0	0	0	2	0	4	4	2	0	0	0	4	4	3	4	0	0	1	40	LAD
305-112	0	0	0	0	0	0	0	0	1	1	0	0	0	0	1	0	0	RCA	100	1	0	1	0			0	0	0	4	0	0	0	0	0	4	0	0	0	0	4	0	0	1	0	0	52	RCA
305-113	0	0	0	0	0	0	1	1	0	0	0	0	1	1	0	0	1	LAD	100	1	0	1	1	45		0	0	0	0	0	0	0	0	0	0	0	0	0	3	0	0	4	0	0	0	50	LAD
305-114	0	0	1	1	1	0	0	0	1	1	1	0	0	0	1	0	0	LCx	100	1	0	2	0			0	0	0	2	0	0	0	0	0	2	0	0	0	0	1	0	0	0	0	0	55	LCx
305-115	0	0	1	1	0	0	0	0	1	1	0	0	0	0	1	0	0	RCA	100	1	0	1	1	55		0	0	0	4	0	0	0	0	0	4	0	0	0	0	3	0	0	1	0	0	50	RCA
305-116	0	0	1	1	0	0	0	0	1	1	0	0	0	0	1	0	0	RCA	100	1	0	1	0			0	0	0	0	2	0	0	0	0	1	0	0	0	0	0	0	0	0	0	0	55	RCA
306-101	1	1	0	0	0	0	1	1	0	0	0	0	1	1	1	0	1	LAD	100	1	0	2	0			1	3	3	2	0	0	0	3	3	2	0	0	0	3	3	0	4	0	1	1	40	LAD
306-102	1	1	0	0	0	0	1	1	0	0	0	0	1	1	0	0	1	LAD	100	1	0	2	0			0	3	0	0	0	0	0	4	0	0	0	0	0	3	0	0	3	1	0	0	50	LAD
306-104	0	0	1	1	0	0	0	0	1	1	0	0	0	0	1	0	0	RCA	100	1	0	1	0			0	0	3	4	0	0	0	0	0	4	0	0	0	0	4	0	0	0	0	0	55	RCA
306-106	0	0	0	0	1	1	0	0	0	0	1	1	0	1	1	1	1	LCx	100	1	1	3	0			0	0	0	0	2	0	0	0	0	0	0	3	0	0	0	3	0	0	0	0	50	LCx
306-107-	0	0	1	1	0	0	0	0	1	1	0	0	0	0	1	0	0	RCA	100	1	0	1	0			0	0	2	4	0	0	0	0	1	4	0	0	0	0	0	0	0	0	0	0	50	RCA
307-101	0	0	1	1	0	0	0	0	1	1	0	0	0	0	1	0	0	RCA	100	1	1	1	1	45		0	0	2	3	0	0	1	0	1	3	0	0	0	0	3	0	0	1	0	0	55	RCA
309-101	0	0	0	0	0	0	1	1	0	0	0	0	1	1	0	0	1	LAD	100	1	0	1	0			0	0	0	0	0	0	2	3	0	0	0	0	2	4	0	0	3	0	1	0	50	LAD
309-103	0	0	0	0	0	0	0	0	1	1	0	0	0	0	1	0	0	RCA	100	1	0	1	1	30		0	0	3	2	0	0	0	0	3	2	0	0	0	0	4	0	0	1	0	1	45	RCA
309-104	0	0	0	0	0	0	1	1	0	0	0	0	1	1	1	0	1	LAD	100	1	0	1	0			0	0	0	0	0	0	0	0	0	0	0	0	0	0	1	0	0	0	1	0	45	LAD
309-106	0	0	0	0	0	0	0	0	1	1	0	0	0	0	1	0	0	RCA	100	1	1	1	1	45		0	0	2	3	0	0	0	0	2	2	0	0	0	0	2	0	0	1	0	1	50	RCA
313-101	0	0	0	0	0	0	1	1	0	0	0	0	1	1	1	0	1	LAD	100	1	0	2	1	40		1	0	0	0	0	0	0	0	0	0	0	0	0	0	0	0	0	0	0	0	55	LAD
313-102	1	1	0	0	0	1	1	1	0	0	0	0	1	1	0	0	1	LAD	100	1	0	2	1	45		2	2	0	0	0	0	4	4	4	0	0	0	4	4	3	0	4	0	0	1	40	LAD
313-103	0	0	0	0	0	0	0	0	1	1	0	0	0	0	1	0	0	RCA	100	1	0	1	1	65		0	0	0	1	0	0	0	0	0	1	0	0	0	0	0	0	0	1	0	0	55	RCA
319-102	0	0	1	1	0	0	0	0	1	1	0	0	0	0	1	0	0	RCA	100	1	0	1	1	40		0	0	3	4	0	0	0	0	3	4	0	0	0	0	0	0	0	1	0	1	20	RCA
319-103	1	1	0	0	0	1	1	1	0	0	0	1	1	1	0	0	1	LAD	100	1	0	1	1	30		0	0	0	0	0	0	3	1	0	0	0	0	3	4	4	4	4	0	1	0	45	LAD
319-104	0	0	0	0	0	0	0	0	1	1	0	0	0	0	1	0	0	RCA	100	1	0	1	1	35		0	0	0	4	0	0	0	0	0	0	0	0	0	0	0	0	0	0	0	0	50	RCA
319-105	1	1	0	0	0	1	1	1	0	0	0	1	1	1	1	0	1	LAD	100	1	0	2	1	10		0	2	0	0	0	0	4	3	3	2	0	0	4	4	4	4	4	0	1	1	40	LAD
321-101	0	0	1	1	0	0	0	0	1	1	0	0	0	0	1	0	0	RCA	100	1	1	1	1	60		0	0	1	3	0	0	0	0	0	0	0	0	0	0	0	0	0	0	0	0	52	RCA
321-102	0	0	0	0	0	0	0	0	1	1	1	0	0	0	1	1	0	unclear	90-99	1	0	3	1	60		0	0	0	0	4	0	0	0	0	3	4	0	0	0	0	2	0	0	0	1	45	LCx
321-104	0	0	1	1	0	0	0	0	1	1	0	0	0	0	1	0	0	RCA	100	1	0	1	1	55		0	0	0	0	0	0	0	0	0	4	0	0	0	0	0	0	0	1	0	0	40	RCA
321-105	0	0	0	0	1	1	0	0	0	0	1	1	0	0	0	1	0	LCx	100	1	0	1	1	40		0	0	0	0	3	0	0	0	0	1	4	1	0	0	2	4	2	0	0	1	35	LCx
321-106	0	0	1	1	0	0	0	0	1	1	0	0	0	0	1	0	0	RCA	100	1	0	1	0			0	0	0	4	0	0	0	0	0	4	0	0	0	0	0	0	0	0	0	0	45	RCA
321-107	0	0	1	1	0	0	0	0	1	1	0	0	0	0	1	0	0	RCA	100	1	1	1	1	45		0	0	1	2	1	0	0	0	0	2	1	0	0	0	2	0	3	0	0	0	55	RCA
321-108	0	0	1	1	0	0	0	0	1	1	0	0	0	0	1	0	0	RCA	100	1	0	3	0			0	0	3	4	0	0	0	0	2	2	0	0	0	0	0	0	0	1	0	0	45	RCA
321-109	0	0	0	0	1	0	0	0	0	0	1	1	0	0	0	1	0	LCx	100	1	0	1	1	45		0	0	0	4	4	0	0	0	0	4	4	0	0	0	0	0	0	0	0	1	50	LCx
321-110	0	0	0	0	0	0	0	0	1	1	0	0	0	0	1	0	0	RCA	100	1	1	1	1	65		0	0	0	3	0	0	0	0	0	2	0	0	0	0	0	0	0	0	0	0	70	RCA
321-111	0	0	0	0	0	0	0	0	1	1	0	0	0	0	1	0	0	RCA	100	1	0	1	0			0	0	4	2	0	0	0	0	4	2	0	0	0	0	0	0	0	0	0	0	60	RCA
321-113	0	0	1	1	0	0	0	0	1	1	0	0	0	0	1	0	0	RCA	100	1	0	1	0			0	0	2	4	0	0	0	0	2	4	0	0	0	2	4	0	0	0	0	1	45	RCA
321-114	0	0	0	0	0	1	0	0	0	0	0	1	0	0	0	0	0	LCx	90	1	0	2	1	60		0	0	0	0	4	4	0	0	0	0	4	2	0	0	0	4	0	0	0	1	50	LCx
321-115	0	0	0	0	0	0	0	0	1	1	0	0	0	0	1	0	0	RCA	100	1	0	1	0			0	0	0	4	0	0	0	0	0	4	0	0	0	0	2	0	0	0	0	0	50	RCA
321-116	0	0	0	0	0	0	0	0	1	1	0	0	0	1	1	0	0	RCA	100	1	1	1	1	50		0	0	2	3	0	0	0	0	0	4	0	0	0	0	2	0	0	0	0	0	55	RCA
322-101	0	0	0	0	0	0	0	0	1	1	0	0	0	0	1	0	0	RCA	100	1	0	1	0			0	0	0	2	0	0	0	0	0	2	0	0	0	0	1	0	0	0	0	0	45	RCA
322-102	0	0	0	0	0	1	0	0	0	0	0	1	0	0	0	0	0	LAD	100	1	0	1	1	65		2	2	0	0	0	0	4	0	0	0	0	0	1	0	0	0	0	0	0	0	55	LAD
322-104	0	0	1	1	0	0	0	0	1	1	0	0	0	0	1	0	0	RCA	100	1	1	1	1	40		0	0	0	2	0	0	0	0	0	2	0	0	0	0	0	0	0	0	0	0	55	RCA
322-105	0	0	1	1	0	0	0	0	1	1	0	0	0	0	1	0	0	RCA	100	1	0	1	1	50		0	0	3	3	3	0	0	0	0	2	3	0	0	0	2	0	0	0	0		40	LCx
323-101	0	0	0	0	0	0	0	0	1	1	0	0	0	0	1	0	0	RCA	99	1	0	1	0			0	0	3	4	0	0	0	0	2	3	0	0	0	0	0	0	0	1		1	50	RCA
324-101	0	0	0	0	0	0	0	0	0	0	1	0	0	0	0	1	0	LCx	100	1	0	2	0			0	0	0	3	0	0	0	0	0	3	0	0	0	0	1	0	0	1	0	1	55	LCx
324-102	1	1	0	0	0	0	1	1	0	0	0	1	1	1	0	0	1	LAD	95	1	0	2	0			0	0	0	0	0	0	1	0	0	0	0	0	2	0	0	0	0	0	0	0	50	LAD
324-103	0	0	1	1	0	0	0	0	1	1	0	0	0	0	1	0	0	RCA	100	1	1	1	0			0	0	4	3	0	0	0	0	4	3	0	0	0	3	4	0	0	1	0	1	50	RCA
324-104	0	0	1	1	0	0	0	0	1	1	0	0	0	0	1	0	0	RCA	100	1	1	1	0			0	0	2	3	0	0	0	0	0	4	0	0	0	0	4	0	0	0	0	0	55	RCA
326-101	1	1	0	0	0	0	1	1	0	0	0	1	1	1	0	1	1	LAD	100	1	0	1	1	15		1	0	0	0	0	0	1	2	0	0	0	0	2	2	0	0	0	0	0	0	40	LAD
326-102	1	1	0	0	0	0	1	1	0	0	0	1	1	1	0	0	1	LAD	100	1	0	1	1	20		2	4	3	0	0	0	3	4	4	0	0	0	4	4	2	2	4	0	0	1	40	LAD
326-103	0	0	0	0	0	0	0	0	1	1	0	0	0	0	1	0	0	RCA	100	1	0	3	1	35		0	0	0	3	0	0	0	0	0	3	0	0	0	0	3	0	0	1	0	0	45	RCA
328-101	0	0	1	1	0	0	0	0	1	1	0	0	0	0	1	0	0	RCA	100	1	0	1	0			0	0	0	0	2	0	0	0	0	0	2	0	0	0	0	0	0	0	0	0	55	LCx
328-102	1	1	0	0	0	1	1	1	0	0	0	1	1	1	0	0	1	LAD	100	1	0	1	1	20		0	0	0	0	0	0	0	0	0	0	1	0	0	0	0	1	0	0	0	0	45	LCx
328-103	0	0	1	1	0	0	0	0	1	1	0	0	0	0	1	0	0	RCA	100	1	0	1	0			0	0	0	0	3	0	0	0	0	0	2	0	0	0	0	0	0	0	0	0	50	LCx
328-104	0	0	1	1	0	0	0	0	1	1	0	0	0	0	1	0	0	RCA	100	1	1	1	1	10		3	3	4	4	1	0	4	3	4	4	1	1	4	4	4	2	4	0	0	1	20	LAD/LCx/RCA
328-106	0	0	1	1	0	0	0	0	1	1	0	0	0	0	1	0	0	RCA	100	1	0	1	1	50		0	0	3	0	0	0	0	0	3	0	0	0	0	1	0	0	0	0	0	0	50	RCA
328-107	1	1	0	0	0	1	1	1	0	0	0	1	1	1	0	0	1	LAD	100	1	0	3	1	20		3	3	0	0	0	0	4	4	2	0	0	0	4	3	0	0	0	0	0	0	40	LAD
328-108	0	0	1	1	0	0	0	0	1	1	0	0	0	0	1	0	0	RCA	100	1	0	1	1	30		0	0	0	4	0	3	0	0	0	4	3	3	0	0	0	0	0	0	0	0	20	RCA/LCx
328-109	0	0	0	0	0	0	0	0	1	1	0	0	0	0	1	0	0	RCA	99	1	0	1	0			0	0	0	0	0	0	3	0	0	0	0	0	3	0	0	0	0	0	0	0	50	LAD
328-110	1	1	0	0	0	0	1	1	0	0	0	0	1	1	0	0	1	LAD	100	1	0	1	1	10		4	4	1	0	0	1	4	4	1	0	2	4	4	4	4	4	4	0	1	1	25	LM/LAD
328-111	0	0	0	0	0	0	0	0	1	1	0	0	0	0	1	0	0	RCA	100	1	0	1	1	40		0	0	3	4	0	0	0	0	1	3	0	0	0	0	2	0	0	0	0	0	45	RCA
328-112	0	0	1	1	0	0	0	0	1	1	0	0	0	0	1	0	0	RCA	100	1	1	1	0			0	0	0	3	4	0	0	0	0	3	3	0	0	0	1	0	0	0	0	0	60	RCA/LCx
328-113	0	0	1	1	0	0	0	0	1	1	0	0	0	0	1	0	0	RCA	100	1	0	1	1	55		0	0	3	4	0	0	0	0	1	4	0	0	0	0	4	0	1	0	0	0	30	RCA
328-114	1	1	0	0	0	0	1	1	0	0	0	0	1	1	0	0	1	LAD	100	1	0	2	1	45		0	3	0	0	0	0	0	0	0	0	0	0	0	0	0	0	0	0	0	0	45	LAD
315-123	0	0	1	1	0	0	0	0	1	1	0	0	0	0	1	0	0	RCA	100	1	1	1	1	50		0	0	0	0	0	0	0	0	0	0	0	0	0	0	0	0	0	0	0	0	55	RCA
315-129	1	0	0	0	0	1	1	1	0	0	0	1	1	1	0	0	1	LAD	99	1	0	1	1	45		0	0	0	0	0	0	3	4	0	0	0	0	3	4	4	3	4	0	0	1	45	LAD
315-131	1	1	0	0	0	1	1	1	0	0	0	1	1	1	0	0	1	LAD	100	1	0	1	1	40		0	0	0	0	0	0	0	3	0	0	0	0	2	4	0	0	3	0	0	1	55	LAD
315-127	1	1	0	0	0	1	1	1	0	0	0	0	1	1	0	0	1	LAD	100	1	0	1	1	40		0	0	0	0	0	0	3	3	1	0	0	0	3	4	0	0	2	0	0	1	55	LAD
315-115	0	0	1	1	0	0	0	0	1	1	0	0	0	0	1	0	0	RCA	100	1	0	1	1	40		0	0	4	4	0	0	0	0	4	4	0	0	0	2	2	0	0	1	0	1	45	RCA
315-105	0	0	0	0	0	0	0	0	1	1	0	0	0	0	1	0	0	RCA	?	1	1	1	1	40		0	0	2	4	0	0	0	0	2	4	0	0	0	0	4	0	0	0	0	1	40	RCA
315-108	0	0	1	1	0	0	0	0	1	1	0	0	0	0	1	0	0	RCA	95	1	1	1	0			0	0	1	4	0	0	0	0	1	4	0	0	0	0	4	0	0	1	0	1	45	RCA
315-106	1	1	0	0	0	0	1	1	0	0	0	0	1	1	0	0	1	LAD				1				2	4	3	3	0	0	4	4	4	4	2	2	4	4	3	3	4	0	0	1	35	LAD/LCx/RCA
315-119	0	0	0	0	0	0	1	1	0	0	0	1	1	1	0	0	1	LAD	100	1	0	2	1	40		0	0	0	0	0	0	0	4	0	0	0	0	1	4	0	1	3	0	0	1	50	LAD
315-117	1	1	0	0	0	1	1	1	0	0	0	1	1	1	0	0	1	LAD	99	1	0	1	1	55		0	4	0	0	0	0	0	4	0	0	0	0	1	4	0	0	4	0	0	1	55	LAD
315-118	1	1	0	0	0	1	1	1	0	0	0	1	1	1	0	0	1	LAD	99	1	1	1	1	20		1	3	1	1	0	0	0	0	1	1	0	3	0	4	1	4	2	0	1	1	45	LAD/LCx/RCA
315-116	1	1	0	0	0	1	1	1	0	0	0	1	1	1	0	0	1	LAD	100	1	1	1	0			2	4	0	0	0	0	4	4	0	0	0	0	4	3	0	0	3	0	0	1	40	LAD
315-113	0	0	0	0	0	0	0	0	1	1	0	0	0	0	1	0	0	RCA	100	1	1	1	1	30		0	0	2	3	0	0	0	0	0	2	0	0	0	0	0	0	0	0	0	0	55	RCA
315-107																										0	0	0	2	0	0	0	0	0	1	0	0	0	0	0	0	0	0	0	0	55	RCA
315-104	0	0	0	0	0	0	0	0	0	0	1	1	0	0	0	1	0	LCx	100	1	0	1	1	35		0	0	0	0	0	1	0	0	0	0	4	4	0	0	0	4	0	0	0	1	50	LCx
315-120	1	1	0	0	0	1	1	1	0	0	0	1	1	1	0	0	1	LAD	99	1	1	2	1	40		**	**	**	**	**	**	**	**	**	**	**	**	**	**	**	**	**	**	**	**	**	**
315-124	0	0	1	1	0	0	0	0	1	1	1	0	0	0	1	0	0	RCA	95	1	0	1	0			0	0	0	3	0	0	0	0	0	4	0	0	0	0	4	0	0	0	0	1	45	RCA
315-125	0	0	1	1	0	0	0	0	1	1	0	0	0	0	1	0	0	RCA	100	1	1	1	1	55		0	0	3	3	2	0	0	0	2	3	2	0	0	2	3	2	4	0	0	1	45	RCA/LCx
315-128	1	1	0	0	0	1	1	1	0	0	0	1	1	1	0	0	1	LAD	100	1	0	1	1	20		4	4	0	0	0	0	4	4	1	0	1	3	4	2	2	3	3	0	1	1	20	LM/LAD
315-121	1	1	0	0	0	1	1	1	0	0	0	1	1	1	0	0	1	LAD	100	1	0	1	1	40		0	0	0	0	0	0	2	0	0	0	0	0	3	4	0	4	4	0	0	0	55	LAD
315-130	0	0	0	0	0	0	1	1	0	0	0	0	1	1	0	0	1	LAD	99	1	0	3	1	40		0	0	0	0	0	0	0	1	1	0	0	0	0	1	0	0	0	0	0	0	65	LAD
315-122	0	0	0	0	0	0	0	0	1	1	0	0	0	0	1	0	0	RCA	100	1	0	1	1	60		0	0	0	1	0	0	0	0	0	1	0	0	0	0	0	0	0	0	0	0	50	RCA
315-101	0	0	0	0	0	0	0	0	0	0	1	1	0	0	0	1	0	LCx	100	1	1	1	1	60		0	0	0	0	4	0	0	0	0	0	4	0	0	0	0	2	0	0	0	1	60	LCx
315-112	0	0	1	1	0	0	0	0	1	1	0	0	0	0	1	0	0	RCA	100	1	0	1	0			0	0	2	2	0	0	0	0	2	2	0	0	0	0	2	0	0	1	0	0	65	RCA
315-110	0	0	0	0	0	0	1	1	0	0	0	0	1	1	0	0	1	LAD	99	1	0	1	1	40		0	0	0	0	0	0	0	4	1	0	0	0	0	4	0	0	2	0	0	0	55	LAD
315-114	0	0	0	0	1	1	0	0	0	0	1	1	0	0	0	1	0	LCx	100	1	0	1	1	40		0	0	0	1	4	4	0	0	0	2	4	4	0	0	3	4	0	0	0	1	25	LCx/RCA
315-109	0	0	0	0	0	0	0	0	0	0	0	0	0	1	0	0	1	LAD	100	1	0	3	1	45		0	0	0	0	0	0	0	0	1	0	0	0	0	0	4	0	0	0	0	0	55	RCA
315-111	0	0	0	0	0	0	0	0	1	1	0	0	0	0	1	0	0	RCA	100	1	0	1	0			0	0	2	4	3	0	0	0	1	4	1	0	0	0	0	0	0	0	0	0	40	RCA
315-103	0	0	1	1	0	0	0	0	1	1	0	0	0	0	1	0	0	RCA	100	1	1	1	1	60		0	0	3	4	4	0	0	0	2	4	0	0	0	1	2	0	0	0	0	1	50	RCA
315-102	1	1	0	0	0	1	1	1	0	0	0	1	1	1	0	0	1	LAD	99	1	0	1	1	45		0	0	0	1	0	0	0	0	0	0	0	0	0	0	0	0	0	0	0	0	55	**
303-106	**	**	**	**	**	**	**	**	**	**	**	**	**	**	**	**	**	**	**	**	**	**	**	**		0	0	0	2	2	3	0	0	0	2	2	2	0	0	0	0	0	0	0	0	15	RCA/LCx
